# Supplementary material for: The Effect of the PhoP/PhoQ System on the Regulation of Multi-Stress Adaptation Induced by Acid Stress in Salmonella Typhimurium
Source: Foods. 2024 May 15;13(10):1533. doi: 10.3390/foods13101533 (PMC11121531; doi:10.3390/foods13101533)
Supplement: Supplementary file 1 [file foods-13-01533-s001.zip]

Archive with 1 entries (1 files):
- foods-2988377-supplementary.pdf
